# Supplementary material for: Real-time task parameter selection method of accounting system based on multi-objective optimization and genetic algorithm
Source: PeerJ Comput Sci. 2024 Apr 11;10:e1952. doi: 10.7717/peerj-cs.1952 (PMC11041931; doi:10.7717/peerj-cs.1952)
Supplement: Supplemental Information 1 [file peerj-cs-10-1952-s001.zip]

Archive with 26 entries (23 files):
- code/
- code/configs.json
- code/configure.sh
- code/datasets.py
- code/loaders/
- code/loaders/__init__.py
- code/loaders/celeba_loader.py
- code/loaders/cityscapes_loader.py
- code/loaders/loader_utils.py
- code/loaders/multi_mnist_loader.py
- code/loaders/segmentation_augmentations.py
- code/losses.py
- code/metrics.py
- code/min_norm_solvers.py
- code/min_norm_solvers_numpy.py
- code/model_selector.py
- code/models/
- code/models/__init__.py
- code/models/multi_faces_resnet.py
- code/models/multi_lenet.py
- code/models/pspnet.py
- code/models/resnet_mit.py
- code/models/segnet.py
- code/models/segnet_utils.py
- code/sample.json
- code/train_multi_task.py
