# Supplementary material for: Real-time task parameter selection method of accounting system based on multi-objective optimization and genetic algorithm
Source: PeerJ Comput Sci. 2024 Apr 11;10:e1952. doi: 10.7717/peerj-cs.1952 (PMC11041931; doi:10.7717/peerj-cs.1952)
Supplement: Supplemental Information 1 [file peerj-cs-10-1952-s001.zip › code/configs.json]

{
    "mnist": {
        "path": "PATH_FOR_MULTIMNIST_DATASET",
        "all_tasks": ["L", "R"]
    },

    "cityscapes": {
        "path": "PATH_FOR_CITYSCAPES_DATASET",
        "all_tasks": ["S", "I", "D"],
        "img_rows": 256,
        "img_cols": 512
    },

    "celeba": {
        "path": "PATH_FOR_CELEBA_DATASET",
        "all_tasks": ["0", "1", "2", "3", "4", "5", "6", "7", "8", "9", "10", "11", "12", "13", "14", "15", "16", "17", "18", "19", "20",
                      "21", "22", "23", "24", "25", "26", "27", "28", "29", "30", "31", "32", "33", "34", "35", "36", "37", "38", "39"],
        "img_rows": 64,
        "img_cols": 64
    }
}
