# Supplementary material for: Real-time task parameter selection method of accounting system based on multi-objective optimization and genetic algorithm
Source: PeerJ Comput Sci. 2024 Apr 11;10:e1952. doi: 10.7717/peerj-cs.1952 (PMC11041931; doi:10.7717/peerj-cs.1952)
Supplement: Supplemental Information 1 [file peerj-cs-10-1952-s001.zip › code/loaders/cityscapes_loader.py]

# Adapted from https://github.com/meetshah1995/pytorch-semseg/blob/master/ptsemseg/loader/cityscapes_loader.py

import os
import torch
import numpy as np
import scipy.misc as m

from torch.utils import data

from loaders.loader_utils import recursive_glob
from loaders.segmentation_augmentations import *

import matplotlib.pyplot as plt


class CITYSCAPES(data.Dataset):
    """cityscapesLoader

    https://www.cityscapes-dataset.com

    Data is derived from CityScapes, and can be downloaded from here:
    https://www.cityscapes-dataset.com/downloads/

    Many Thanks to @fvisin for the loader repo:
    https://github.com/fvisin/dataset_loaders/blob/master/dataset_loaders/images/cityscapes.py
    """
    colors = [#[  0,   0,   0],
              [128,  64, 128],
              [244,  35, 232],
              [ 70,  70,  70],
              [102, 102, 156],
              [190, 153, 153],
              [153, 153, 153],
              [250, 170,  30],
              [220, 220,   0],
              [107, 142,  35],
              [152, 251, 152],
              [ 0, 130, 180],
              [220,  20,  60],
              [255,   0,   0],
              [  0,   0, 142],
              [  0,   0,  70],
              [  0,  60, 100],
              [  0,  80, 100],
              [  0,   0, 230],
              [119,  11,  32]]

    label_colours = dict(zip(range(19), colors))

    def __init__(self, root, split=["train"], is_transform=False,
                 img_size=(512, 1024), augmentations=None):
        """__init__

        :param root:
        :param split:
        :param is_transform:
        :param img_size:
        :param augmentations
        """
        self.root = root
        self.split = split
        self.split_text = '+'.join(split)
        self.is_transform = is_transform
        self.augmentations = augmentations
        self.n_classes = 19
        self.img_size = img_size if isinstance(img_size, tuple) else (img_size, img_size)
        self.mean = np.array([123.675, 116.28, 103.53])
        #self.mean = np.array([73.15835921, 82.90891754, 72.39239876])
        self.files = {}

        self.files[self.split_text] = []
        for _split in self.split:
            self.images_base = os.path.join(self.root, 'leftImg8bit', _split)
            self.annotations_base = os.path.join(self.root, 'gtFine', _split)
            self.files[self.split_text] = recursive_glob(rootdir=self.images_base, suffix='.png')
            self.depth_base = os.path.join(self.root, 'disparity',  _split)

        self.void_classes = [0, 1, 2, 3, 4, 5, 6, 9, 10, 14, 15, 16, 18, 29, 30, -1]
        self.valid_classes = [7, 8, 11, 12, 13, 17, 19, 20, 21, 22, 23, 24, 25, 26, 27, 28, 31, 32, 33]
        self.no_instances =  [7, 8, 11, 12, 13, 17, 19, 20, 21, 22, 23]
        self.class_names = ['unlabelled', 'road', 'sidewalk', 'building', 'wall', 'fence',\
                            'pole', 'traffic_light', 'traffic_sign', 'vegetation', 'terrain',\
                            'sky', 'person', 'rider', 'car', 'truck', 'bus', 'train', \
                            'motorcycle', 'bicycle']

        self.ignore_index = 250
        self.class_map = dict(zip(self.valid_classes, range(19)))

        self.DEPTH_STD = 2729.0680031169923
        self.DEPTH_MEAN = np.load('depth_mean.npy')

        if len(self.files[self.split_text]) < 2:
            raise Exception("No files for split=[%s] found in %s" % (self.split_text, self.images_base))

        print("Found %d %s images" % (len(self.files[self.split_text]), self.split_text))

    def __len__(self):
        """__len__"""
        return len(self.files[self.split_text])

    def __getitem__(self, index):
        """__getitem__

        :param index:
        """
        img_path = self.files[self.split_text][index].rstrip()
        lbl_path = os.path.join(self.annotations_base,
                                img_path.split(os.sep)[-2],
                                os.path.basename(img_path)[:-15] + 'gtFine_labelIds.png')
        instance_path = os.path.join(self.annotations_base,
                                     img_path.split(os.sep)[-2],
                                     os.path.basename(img_path)[:-15] + 'gtFine_instanceIds.png')
        depth_path = os.path.join(self.depth_base,
                                     img_path.split(os.sep)[-2],
                                     os.path.basename(img_path)[:-15] + 'disparity.png')  
        img = m.imread(img_path)
        lbl = m.imread(lbl_path)
        ins = m.imread(instance_path)
        depth = np.array(m.imread(depth_path) , dtype=np.float32)

        depth[depth!=0] = (depth[depth!=0] - self.DEPTH_MEAN[depth!=0]) / self.DEPTH_STD

        if self.augmentations is not None:
            img, lbl, ins, depth = self.augmentations(np.array(img, dtype=np.uint8), np.array(lbl, dtype=np.uint8), np.array(ins, dtype=np.int32), np.array(depth, dtype=np.float32))


        lbl = self.encode_segmap(np.array(lbl, dtype=np.uint8))
        ins_y, ins_x = self.encode_instancemap(lbl, ins)
        # Zero-Mean, Std-Dev depth map

        if self.is_transform:
            img, lbl, ins_gt, depth = self.transform(img, lbl, ins_y, ins_x, depth)

        return img, lbl, ins_gt, depth

    def transform(self, img, lbl, ins_y, ins_x, depth):
        """transform

        :param img:
        :param lbl:
        """
        img = img[:, :, ::-1]
        img = img.astype(np.float64)
        img -= self.mean
        img = m.imresize(img, (self.img_size[0], self.img_size[1]))
        # Resize scales images from 0 to 255, thus we need
        # to divide by 255.0
        img = img.astype(float) / 255.0
        # NHWC -> NCWH
        img = img.transpose(2, 0, 1)

        classes = np.unique(lbl)
        lbl = lbl.astype(float)
        lbl = m.imresize(lbl, (int(self.img_size[0]/8), int(self.img_size[1]/8)), 'nearest', mode='F') # TODO(ozan) /8 is quite hacky
        lbl = lbl.astype(int)

        ins_y = ins_y.astype(float)
        ins_y = m.imresize(ins_y, (int(self.img_size[0]/8), int(self.img_size[1]/8)), 'nearest', mode='F')

        ins_x = ins_x.astype(float)
        ins_x = m.imresize(ins_x, (int(self.img_size[0]/8), int(self.img_size[1]/8)), 'nearest', mode='F')

        depth = m.imresize(depth, (int(self.img_size[0]/8), int(self.img_size[1]/8)), 'nearest', mode='F')
        depth = np.expand_dims(depth, axis=0)
        #if not np.all(classes == np.unique(lbl)):
        #    print("WARN: resizing labels yielded fewer classes")

        if not np.all(np.unique(lbl[lbl!=self.ignore_index]) < self.n_classes):
            print('after det', classes,  np.unique(lbl))
            raise ValueError("Segmentation map contained invalid class values")

        ins = np.stack((ins_y, ins_x))
        img = torch.from_numpy(img).float()
        lbl = torch.from_numpy(lbl).long()
        ins = torch.from_numpy(ins).float()
        depth = torch.from_numpy(depth).float()
        return img, lbl, ins, depth

    def decode_segmap(self, temp):
        r = temp.copy()
        g = temp.copy()
        b = temp.copy()
        for l in range(0, self.n_classes):
            r[temp == l] = self.label_colours[l][0]
            g[temp == l] = self.label_colours[l][1]
            b[temp == l] = self.label_colours[l][2]

        rgb = np.zeros((temp.shape[0], temp.shape[1], 3))
        rgb[:, :, 0] = r / 255.0
        rgb[:, :, 1] = g / 255.0
        rgb[:, :, 2] = b / 255.0
        return rgb

    def encode_segmap(self, mask):
        #Put all void classes to zero
        for _voidc in self.void_classes:
            mask[mask==_voidc] = self.ignore_index
        for _validc in self.valid_classes:
            mask[mask==_validc] = self.class_map[_validc]
        return mask

    def encode_instancemap(self, mask, ins):
        ins[mask==self.ignore_index] = self.ignore_index
        for _no_instance in self.no_instances:
            ins[ins==_no_instance] = self.ignore_index
        ins[ins==0] = self.ignore_index

        instance_ids = np.unique(ins)
        sh = ins.shape
        ymap, xmap = np.meshgrid(np.arange(sh[0]),np.arange(sh[1]), indexing='ij')

        out_ymap, out_xmap = np.meshgrid(np.arange(sh[0]),np.arange(sh[1]), indexing='ij')
        out_ymap = np.ones(ymap.shape)*self.ignore_index
        out_xmap = np.ones(xmap.shape)*self.ignore_index

        for instance_id in instance_ids:
            if instance_id == self.ignore_index:
                continue
            instance_indicator = (ins == instance_id)
            coordinate_y, coordinate_x = np.mean(ymap[instance_indicator]), np.mean(xmap[instance_indicator])
            out_ymap[instance_indicator] = ymap[instance_indicator] - coordinate_y
            out_xmap[instance_indicator] = xmap[instance_indicator] - coordinate_x

        return out_ymap, out_xmap

if __name__ == '__main__':
    import torchvision
    import matplotlib.pyplot as plt

    augmentations = Compose([RandomRotate(10),
                             RandomHorizontallyFlip()])

    local_path = '/home/ozansener/Data/cityscapes/'
    dst = CITYSCAPES(local_path, is_transform=True, augmentations=augmentations)
    bs = 4
    trainloader = data.DataLoader(dst, batch_size=bs, num_workers=0)
    for i, data in enumerate(trainloader):
        imgs, labels, instances, depth = data
        imgs = imgs.numpy()[:, ::-1, :, :]
        imgs = np.transpose(imgs, [0,2,3,1])

        f, axarr = plt.subplots(bs,5)
        for j in range(bs):
            axarr[j][0].imshow(imgs[j])
            axarr[j][1].imshow(dst.decode_segmap(labels.numpy()[j]))
            axarr[j][2].imshow(instances[j,0,:,:])
            axarr[j][3].imshow(instances[j,1,:,:])
            axarr[j][4].imshow(depth[j])
        plt.show()
        a = raw_input()
        if a == 'ex':
            break
        else:
            plt.close()
