# Supplementary material for: Real-time task parameter selection method of accounting system based on multi-objective optimization and genetic algorithm
Source: PeerJ Comput Sci. 2024 Apr 11;10:e1952. doi: 10.7717/peerj-cs.1952 (PMC11041931; doi:10.7717/peerj-cs.1952)
Supplement: Supplemental Information 1 [file peerj-cs-10-1952-s001.zip › code/loaders/loader_utils.py]

#Adapted from: https://github.com/meetshah1995/pytorch-semseg/blob/master/ptsemseg/utils.py

import os
import numpy as np

def recursive_glob(rootdir='.', suffix=''):
    """Performs recursive glob with given suffix and rootdir 
        :param rootdir is the root directory
        :param suffix is the suffix to be searched
    """
    return [os.path.join(looproot, filename)
        for looproot, _, filenames in os.walk(rootdir)
        for filename in filenames if filename.endswith(suffix)]
