# Supplementary material for: Real-time task parameter selection method of accounting system based on multi-objective optimization and genetic algorithm
Source: PeerJ Comput Sci. 2024 Apr 11;10:e1952. doi: 10.7717/peerj-cs.1952 (PMC11041931; doi:10.7717/peerj-cs.1952)
Supplement: Supplemental Information 1 [file peerj-cs-10-1952-s001.zip › code/min_norm_solvers_numpy.py]

import numpy as np

class MinNormSolverNumpy:
    MAX_ITER = 250
    STOP_CRIT = 1e-6

    def _min_norm_element_from2(v1v1, v1v2, v2v2):
        """
        Analytical solution for min_{c} |cx_1 + (1-c)x_2|_2^2
        d is the distance (objective) optimzed
        v1v1 = <x1,x1>
        v1v2 = <x1,x2>
        v2v2 = <x2,x2>
        """
        if v1v2 >= v1v1:
            # Case: Fig 1, third column
            gamma = 0.999
            cost = v1v1
            return gamma, cost
        if v1v2 >= v2v2:
            # Case: Fig 1, first column
            gamma = 0.001
            cost = v2v2
            return gamma, cost
        # Case: Fig 1, second column
        gamma = -1.0 * ( (v1v2 - v2v2) / (v1v1+v2v2 - 2*v1v2) )
        cost = v2v2 + gamma*(v1v2 - v2v2)
        return gamma, cost

    def _min_norm_2d(vecs, dps):
        """
        Find the minimum norm solution as combination of two points
        This solution is correct if vectors(gradients) lie in 2D
        ie. min_c |\sum c_i x_i|_2^2 st. \sum c_i = 1 , 1 >= c_1 >= 0 for all i, c_i + c_j = 1.0 for some i, j
        """
        dmin = 1e8
        for i in range(len(vecs)):
            for j in range(i+1,len(vecs)):
                if (i,j) not in dps:
                    dps[(i, j)] = 0.0
                    dps[(i,j)] = np.dot(vecs[i], vecs[j])
                    dps[(j, i)] = dps[(i, j)]
                if (i,i) not in dps:
                    dps[(i, i)] = 0.0
                    dps[(i,i)] = np.dot(vecs[i], vecs[i])
                if (j,j) not in dps:
                    dps[(j, j)] = 0.0   
                    dps[(j, j)] = np.dot(vecs[j], vecs[j])
                c,d = MinNormSolver._min_norm_element_from2(dps[(i,i)], dps[(i,j)], dps[(j,j)])
                if d < dmin:
                    dmin = d
                    sol = [(i,j),c,d]
        return sol, dps

    def _projection2simplex(y):
        """
        Given y, it solves argmin_z |y-z|_2 st \sum z = 1 , 1 >= z_i >= 0 for all i
        """
        m = len(y)
        sorted_y = np.flip(np.sort(y), axis=0)
        tmpsum = 0.0
        tmax_f = (np.sum(y) - 1.0)/m
        for i in range(m-1):
            tmpsum+= sorted_y[i]
            tmax = (tmpsum - 1)/ (i+1.0)
            if tmax > sorted_y[i+1]:
                tmax_f = tmax
                break
        return np.maximum(y - tmax_f, np.zeros(y.shape))
    
    def _next_point(cur_val, grad, n):
        proj_grad = grad - ( np.sum(grad) / n )
        tm1 = -1.0*cur_val[proj_grad<0]/proj_grad[proj_grad<0]
        tm2 = (1.0 - cur_val[proj_grad>0])/(proj_grad[proj_grad>0])
        
        skippers = np.sum(tm1<1e-7) + np.sum(tm2<1e-7)
        t = 1
        if len(tm1[tm1>1e-7]) > 0:
            t = np.min(tm1[tm1>1e-7])
        if len(tm2[tm2>1e-7]) > 0:
            t = min(t, np.min(tm2[tm2>1e-7]))

        next_point = proj_grad*t + cur_val
        next_point = MinNormSolver._projection2simplex(next_point)
        return next_point

    def find_min_norm_element(vecs):
        """
        Given a list of vectors (vecs), this method finds the minimum norm element in the convex hull
        as min |u|_2 st. u = \sum c_i vecs[i] and \sum c_i = 1.
        It is quite geometric, and the main idea is the fact that if d_{ij} = min |u|_2 st u = c x_i + (1-c) x_j; the solution lies in (0, d_{i,j})
        Hence, we find the best 2-task solution, and then run the projected gradient descent until convergence
        """
        # Solution lying at the combination of two points
        dps = {}
        init_sol, dps = MinNormSolver._min_norm_2d(vecs, dps)
        
        n=len(vecs)
        sol_vec = np.zeros(n)
        sol_vec[init_sol[0][0]] = init_sol[1]
        sol_vec[init_sol[0][1]] = 1 - init_sol[1]

        if n < 3:
            # This is optimal for n=2, so return the solution
            return sol_vec , init_sol[2]
    
        iter_count = 0

        grad_mat = np.zeros((n,n))
        for i in range(n):
            for j in range(n):
                grad_mat[i,j] = dps[(i, j)]
                
        while iter_count < MinNormSolver.MAX_ITER:
            grad_dir = -1.0*np.dot(grad_mat, sol_vec)
            new_point = MinNormSolver._next_point(sol_vec, grad_dir, n)
            # Re-compute the inner products for line search
            v1v1 = 0.0
            v1v2 = 0.0
            v2v2 = 0.0
            for i in range(n):
                for j in range(n):
                    v1v1 += sol_vec[i]*sol_vec[j]*dps[(i,j)]
                    v1v2 += sol_vec[i]*new_point[j]*dps[(i,j)]
                    v2v2 += new_point[i]*new_point[j]*dps[(i,j)]
            nc, nd = MinNormSolver._min_norm_element_from2(v1v1, v1v2, v2v2)
            new_sol_vec = nc*sol_vec + (1-nc)*new_point
            change = new_sol_vec - sol_vec
            if np.sum(np.abs(change)) < MinNormSolver.STOP_CRIT:
                return sol_vec, nd
            sol_vec = new_sol_vec   
        return sol_vec, nd

    def find_min_norm_element_FW(vecs):
        """
        Given a list of vectors (vecs), this method finds the minimum norm element in the convex hull
        as min |u|_2 st. u = \sum c_i vecs[i] and \sum c_i = 1.
        It is quite geometric, and the main idea is the fact that if d_{ij} = min |u|_2 st u = c x_i + (1-c) x_j; the solution lies in (0, d_{i,j})
        Hence, we find the best 2-task solution, and then run the Frank Wolfe until convergence
        """
        # Solution lying at the combination of two points
        dps = {}
        init_sol, dps = MinNormSolver._min_norm_2d(vecs, dps)
        
        n=len(vecs)
        sol_vec = np.zeros(n)
        sol_vec[init_sol[0][0]] = init_sol[1]
        sol_vec[init_sol[0][1]] = 1 - init_sol[1]

        if n < 3:
            # This is optimal for n=2, so return the solution
            return sol_vec , init_sol[2]
    
        iter_count = 0

        grad_mat = np.zeros((n,n))
        for i in range(n):
            for j in range(n):
                grad_mat[i,j] = dps[(i, j)]
        
        while iter_count < MinNormSolver.MAX_ITER:
            t_iter = np.argmin(np.dot(grad_mat, sol_vec))

            v1v1 = np.dot(sol_vec, np.dot(grad_mat, sol_vec))
            v1v2 = np.dot(sol_vec, grad_mat[:, t_iter])
            v2v2 = grad_mat[t_iter, t_iter]

            nc, nd = MinNormSolver._min_norm_element_from2(v1v1, v1v2, v2v2)
            new_sol_vec = nc*sol_vec
            new_sol_vec[t_iter] += 1 - nc

            change = new_sol_vec - sol_vec
            if np.sum(np.abs(change)) < MinNormSolver.STOP_CRIT:
                return sol_vec, nd
            sol_vec = new_sol_vec
        return sol_vec, nd
