# Supplementary material for: Real-time task parameter selection method of accounting system based on multi-objective optimization and genetic algorithm
Source: PeerJ Comput Sci. 2024 Apr 11;10:e1952. doi: 10.7717/peerj-cs.1952 (PMC11041931; doi:10.7717/peerj-cs.1952)
Supplement: Supplemental Information 1 [file peerj-cs-10-1952-s001.zip › code/models/pspnet.py]

# Adapted from: https://github.com/CSAILVision/semantic-segmentation-pytorch/blob/master/models/models.py

import torch
import torch.nn as nn
import torchvision
import models.resnet_mit as resnet


def get_segmentation_encoder():
    orig_resnet = resnet.__dict__['resnet50'](pretrained=True)
    return ResnetDilated(orig_resnet, dilate_scale=8)
    

def conv3x3(in_planes, out_planes, stride=1, has_bias=False):
    "3x3 convolution with padding"
    return nn.Conv2d(in_planes, out_planes, kernel_size=3, stride=stride,
                     padding=1, bias=has_bias)


def conv3x3_bn_relu(in_planes, out_planes, stride=1):
    return nn.Sequential(
            conv3x3(in_planes, out_planes, stride),
            nn.BatchNorm2d(out_planes),
            nn.ReLU(inplace=True),
            )

class ResnetDilated(nn.Module):
    def __init__(self, orig_resnet, dilate_scale=8):
        super(ResnetDilated, self).__init__()
        from functools import partial

        if dilate_scale == 8:
            orig_resnet.layer3.apply(
                partial(self._nostride_dilate, dilate=2))
            orig_resnet.layer4.apply(
                partial(self._nostride_dilate, dilate=4))
        elif dilate_scale == 16:
            orig_resnet.layer4.apply(
                partial(self._nostride_dilate, dilate=2))

        # take pretrained resnet, except AvgPool and FC
        self.conv1 = orig_resnet.conv1
        self.bn1 = orig_resnet.bn1
        self.relu1 = orig_resnet.relu1
        self.maxpool = orig_resnet.maxpool
        self.layer1 = orig_resnet.layer1
        self.layer2 = orig_resnet.layer2
        self.layer3 = orig_resnet.layer3
        self.layer4 = orig_resnet.layer4

    def _nostride_dilate(self, m, dilate):
        classname = m.__class__.__name__
        if classname.find('Conv') != -1:
            # the convolution with stride
            if m.stride == (2, 2):
                m.stride = (1, 1)
                if m.kernel_size == (3, 3):
                    m.dilation = (dilate//2, dilate//2)
                    m.padding = (dilate//2, dilate//2)
            # other convoluions
            else:
                if m.kernel_size == (3, 3):
                    m.dilation = (dilate, dilate)
                    m.padding = (dilate, dilate)

    def forward(self, x, mask):
        x = self.relu1(self.bn1(self.conv1(x)))
        x = self.maxpool(x)

        x = self.layer1(x) 
        x = self.layer2(x)
        x = self.layer3(x)
        x = self.layer4(x)
        return [x], mask

# pyramid pooling, bilinear upsample
class SegmentationDecoder(nn.Module):
    def __init__(self, num_class=21, fc_dim=2048, pool_scales=(1, 2, 3, 6), task_type='C'):
        super(SegmentationDecoder, self).__init__()

        self.task_type = task_type

        self.ppm = []
        for scale in pool_scales:
            self.ppm.append(nn.Sequential(
                nn.AdaptiveAvgPool2d(scale),
                nn.Conv2d(fc_dim, 512, kernel_size=1, bias=False),
                nn.BatchNorm2d(512),
                nn.ReLU(inplace=True)
            ))
        self.ppm = nn.ModuleList(self.ppm)

        self.conv_last = nn.Sequential(
            nn.Conv2d(fc_dim+len(pool_scales)*512, 512,
                      kernel_size=3, padding=1, bias=False),
            nn.BatchNorm2d(512),
            nn.ReLU(inplace=True),
            nn.Conv2d(512, num_class, kernel_size=1)
        )

    def forward(self, conv_out, mask):
        conv5 = conv_out[-1]

        input_size = conv5.size()
        ppm_out = [conv5]
        for pool_scale in self.ppm:
            ppm_out.append(nn.functional.upsample(
                pool_scale(conv5),
                (input_size[2], input_size[3]),
                mode='bilinear'))
        ppm_out = torch.cat(ppm_out, 1)

        x = self.conv_last(ppm_out)

        if self.task_type == 'C':
            x = nn.functional.log_softmax(x, dim=1)
        return x, mask
