# Supplementary material for: Real-time task parameter selection method of accounting system based on multi-objective optimization and genetic algorithm
Source: PeerJ Comput Sci. 2024 Apr 11;10:e1952. doi: 10.7717/peerj-cs.1952 (PMC11041931; doi:10.7717/peerj-cs.1952)
Supplement: Supplemental Information 1 [file peerj-cs-10-1952-s001.zip › code/models/segnet.py]

# Adapted from: https://github.com/CSAILVision/semantic-segmentation-pytorch/blob/master/models/models.py

import torch.nn as nn

from models.segnet_utils import *

class SegnetSegmentationDecoder(nn.Module):
    def __init__(self, n_classes=21, in_channels=64):
        super(SegnetSegmentationDecoder, self).__init__()
        self.up1_seg = segnetUp2(in_channels, n_classes)

    def forward(self, input, masks):
        input_features, up_indices, unpool_shape = input
        seg = self.up1_seg(input_features, up_indices, unpool_shape)
        return seg, masks


class SegnetInstanceDecoder(nn.Module):
    def __init__(self, in_channels=64):
        super(SegnetInstanceDecoder, self).__init__()
        self.up1_instance = segnetUp2Instance(in_channels, 2)
    
    def forward(self, input, masks):
        input_features, up_indices, unpool_shape = input
        ins = self.up1_instance(input_features, up_indices, unpool_shape)
        return ins, masks


class SegnetDepthDecoder(nn.Module):
    def __init__(self, in_channels=64):
        super(SegnetDepthDecoder, self).__init__()
        self.up1_depth = segnetUp2Instance(in_channels, 2)
    
    def forward(self, input, masks):
        input_features, up_indices, unpool_shape = input
        depth = self.up1_depth(input_features, up_indices, unpool_shape)
        return depth, masks


class SegnetEncoder(nn.Module):
    def __init__(self, in_channels=3, is_unpooling=True):
        super(SegnetEncoder, self).__init__()
        self.in_channels = in_channels
        self.is_unpooling = is_unpooling

        self.down1 = segnetDown2(self.in_channels, 64)
        self.down2 = segnetDown2(64, 128)
        self.down3 = segnetDown3(128, 256)
        self.down4 = segnetDown3(256, 512)
        self.down5 = segnetDown3(512, 512)

        self.up5 = segnetUp3(512, 512)
        self.up4 = segnetUp3(512, 256)
        self.up3 = segnetUp3(256, 128)
        self.up2 = segnetUp2(128, 64)

    def forward(self, inputs, masks):
        down1, indices_1, unpool_shape1 = self.down1(inputs)
        down2, indices_2, unpool_shape2 = self.down2(down1)
        down3, indices_3, unpool_shape3 = self.down3(down2)
        down4, indices_4, unpool_shape4 = self.down4(down3)
        down5, indices_5, unpool_shape5 = self.down5(down4)

        up5 = self.up5(down5, indices_5, unpool_shape5)
        up4 = self.up4(up5, indices_4, unpool_shape4)
        up3 = self.up3(up4, indices_3, unpool_shape3)
        up2 = self.up2(up3, indices_2, unpool_shape2)

        return [up2, indices_1, unpool_shape1], masks


    def init_vgg16_params(self, vgg16):
        blocks = [self.down1,
                  self.down2,
                  self.down3,
                  self.down4,
                  self.down5]

        ranges = [[0, 4], [5, 9], [10, 16], [17, 23], [24, 29]]
        features = list(vgg16.features.children())

        vgg_layers = []
        for _layer in features:
            if isinstance(_layer, nn.Conv2d):
                vgg_layers.append(_layer)

        merged_layers = []
        for idx, conv_block in enumerate(blocks):
            if idx < 2:
                units = [conv_block.conv1.cbr_unit,
                         conv_block.conv2.cbr_unit]
            else:
                units = [conv_block.conv1.cbr_unit,
                         conv_block.conv2.cbr_unit,
                         conv_block.conv3.cbr_unit]
            for _unit in units:
                for _layer in _unit:
                    if isinstance(_layer, nn.Conv2d):
                        merged_layers.append(_layer)

        assert len(vgg_layers) == len(merged_layers)

        for l1, l2 in zip(vgg_layers, merged_layers):
            if isinstance(l1, nn.Conv2d) and isinstance(l2, nn.Conv2d):
                assert l1.weight.size() == l2.weight.size()
                assert l1.bias.size() == l2.bias.size()
                l2.weight.data = l1.weight.data
                l2.bias.data = l1.bias.data
