# Supplementary material for: Real-time task parameter selection method of accounting system based on multi-objective optimization and genetic algorithm
Source: PeerJ Comput Sci. 2024 Apr 11;10:e1952. doi: 10.7717/peerj-cs.1952 (PMC11041931; doi:10.7717/peerj-cs.1952)
Supplement: Supplemental Information 1 [file peerj-cs-10-1952-s001.zip › code/models/segnet_utils.py]

# Adapted from: https://github.com/CSAILVision/semantic-segmentation-pytorch/blob/master/models/models.py

import torch
import torch.nn as nn
import torch.nn.functional as F


class conv2D(nn.Module):
    def __init__(self, in_channels, n_filters, k_size,  stride, padding, bias=True, dilation=1):
        super(conv2D, self).__init__()

        if dilation > 1:
            conv_mod = nn.Conv2d(int(in_channels), int(n_filters), kernel_size=k_size,
                                 padding=padding, stride=stride, bias=bias, dilation=dilation)

        else:
            conv_mod = nn.Conv2d(int(in_channels), int(n_filters), kernel_size=k_size,
                                 padding=padding, stride=stride, bias=bias, dilation=1)


        self.cb_unit = nn.Sequential(conv_mod,)

    def forward(self, inputs):
        outputs = self.cb_unit(inputs)
        return outputs

class conv2DBatchNorm(nn.Module):
    def __init__(self, in_channels, n_filters, k_size,  stride, padding, bias=True, dilation=1):
        super(conv2DBatchNorm, self).__init__()

        if dilation > 1:
            conv_mod = nn.Conv2d(int(in_channels), int(n_filters), kernel_size=k_size,
                                 padding=padding, stride=stride, bias=bias, dilation=dilation)

        else:
            conv_mod = nn.Conv2d(int(in_channels), int(n_filters), kernel_size=k_size,
                                 padding=padding, stride=stride, bias=bias, dilation=1)


        self.cb_unit = nn.Sequential(conv_mod,
                                     nn.BatchNorm2d(int(n_filters)),)

    def forward(self, inputs):
        outputs = self.cb_unit(inputs)
        return outputs


class deconv2DBatchNorm(nn.Module):
    def __init__(self, in_channels, n_filters, k_size,  stride, padding, bias=True):
        super(deconv2DBatchNorm, self).__init__()

        self.dcb_unit = nn.Sequential(nn.ConvTranspose2d(int(in_channels), int(n_filters), kernel_size=k_size,
                                               padding=padding, stride=stride, bias=bias),
                                 nn.BatchNorm2d(int(n_filters)),)

    def forward(self, inputs):
        outputs = self.dcb_unit(inputs)
        return outputs


class conv2DBatchNormRelu(nn.Module):
    def __init__(self, in_channels, n_filters, k_size,  stride, padding, bias=True, dilation=1):
        super(conv2DBatchNormRelu, self).__init__()

        if dilation > 1:
            conv_mod = nn.Conv2d(int(in_channels), int(n_filters), kernel_size=k_size, 
                                 padding=padding, stride=stride, bias=bias, dilation=dilation)

        else:
            conv_mod = nn.Conv2d(int(in_channels), int(n_filters), kernel_size=k_size, 
                                 padding=padding, stride=stride, bias=bias, dilation=1)

        self.cbr_unit = nn.Sequential(conv_mod,
                                      nn.BatchNorm2d(int(n_filters)),
                                      nn.ReLU(inplace=True),)

    def forward(self, inputs):
        outputs = self.cbr_unit(inputs)
        return outputs


class deconv2DBatchNormRelu(nn.Module):
    def __init__(self, in_channels, n_filters, k_size, stride, padding, bias=True):
        super(deconv2DBatchNormRelu, self).__init__()

        self.dcbr_unit = nn.Sequential(nn.ConvTranspose2d(int(in_channels), int(n_filters), kernel_size=k_size,
                                                padding=padding, stride=stride, bias=bias),
                                 nn.BatchNorm2d(int(n_filters)),
                                 nn.ReLU(inplace=True),)

    def forward(self, inputs):
        outputs = self.dcbr_unit(inputs)
        return outputs


class segnetDown2(nn.Module):
    def __init__(self, in_size, out_size):
        super(segnetDown2, self).__init__()
        self.conv1 = conv2DBatchNormRelu(in_size, out_size, 3, 1, 1)
        self.conv2 = conv2DBatchNormRelu(out_size, out_size, 3, 1, 1)
        self.maxpool_with_argmax = nn.MaxPool2d(2, 2, return_indices=True)

    def forward(self, inputs):
        outputs = self.conv1(inputs)
        outputs = self.conv2(outputs)
        unpooled_shape = outputs.size()
        outputs, indices = self.maxpool_with_argmax(outputs)
        return outputs, indices, unpooled_shape


class segnetDown3(nn.Module):
    def __init__(self, in_size, out_size):
        super(segnetDown3, self).__init__()
        self.conv1 = conv2DBatchNormRelu(in_size, out_size, 3, 1, 1)
        self.conv2 = conv2DBatchNormRelu(out_size, out_size, 3, 1, 1)
        self.conv3 = conv2DBatchNormRelu(out_size, out_size, 3, 1, 1)
        self.maxpool_with_argmax = nn.MaxPool2d(2, 2, return_indices=True)

    def forward(self, inputs):
        outputs = self.conv1(inputs)
        outputs = self.conv2(outputs)
        outputs = self.conv3(outputs)
        unpooled_shape = outputs.size()
        outputs, indices = self.maxpool_with_argmax(outputs)
        return outputs, indices, unpooled_shape


class segnetUp2Instance(nn.Module):
    def __init__(self, in_size, out_size):
        super(segnetUp2Instance, self).__init__()
        self.unpool = nn.MaxUnpool2d(2, 2)
        self.conv1 = conv2DBatchNormRelu(in_size, in_size, 3, 1, 1)
        self.conv2 = conv2D(in_size, out_size, 3, 1, 1)

    def forward(self, inputs, indices, output_shape):
        outputs = self.unpool(input=inputs, indices=indices, output_size=output_shape)
        outputs = self.conv1(outputs)
        outputs = self.conv2(outputs)
        return outputs


class segnetUp2(nn.Module):
    def __init__(self, in_size, out_size):
        super(segnetUp2, self).__init__()
        self.unpool = nn.MaxUnpool2d(2, 2)
        self.conv1 = conv2DBatchNormRelu(in_size, in_size, 3, 1, 1)
        self.conv2 = conv2DBatchNormRelu(in_size, out_size, 3, 1, 1)

    def forward(self, inputs, indices, output_shape):
        outputs = self.unpool(input=inputs, indices=indices, output_size=output_shape)
        outputs = self.conv1(outputs)
        outputs = self.conv2(outputs)
        return outputs


class segnetUp3(nn.Module):
    def __init__(self, in_size, out_size):
        super(segnetUp3, self).__init__()
        self.unpool = nn.MaxUnpool2d(2, 2)
        self.conv1 = conv2DBatchNormRelu(in_size, in_size, 3, 1, 1)
        self.conv2 = conv2DBatchNormRelu(in_size, in_size, 3, 1, 1)
        self.conv3 = conv2DBatchNormRelu(in_size, out_size, 3, 1, 1)

    def forward(self, inputs, indices, output_shape):
        outputs = self.unpool(input=inputs, indices=indices, output_size=output_shape)
        outputs = self.conv1(outputs)
        outputs = self.conv2(outputs)
        outputs = self.conv3(outputs)
        return outputs
