# Supplementary material for: Real-time task parameter selection method of accounting system based on multi-objective optimization and genetic algorithm
Source: PeerJ Comput Sci. 2024 Apr 11;10:e1952. doi: 10.7717/peerj-cs.1952 (PMC11041931; doi:10.7717/peerj-cs.1952)
Supplement: Supplemental Information 1 [file peerj-cs-10-1952-s001.zip › code/sample.json]

{
    "optimizer": "Adam", 
    "batch_size": 256,
    "lr": 0.0005,
    "dataset": "celeba",
    "tasks": ["0", "1", "2", "3", "4", "5", "6", "7", "8", "9", "10", "11", "12", "13", "14", "15", "16", "17", "18", "19", "20",
                  "21", "22", "23", "24", "25", "26", "27", "28", "29", "30", "31", "32", "33", "34", "35", "36", "37", "38", "39"],
    "normalization_type": "loss+",
    "algorithm": "mgda",
    "use_approximation": true,
    "scales": {"0":0.025, "1":0.025, "2":0.025, "3":0.025, "4":0.025, "5":0.025, "6":0.025, "7":0.025, "8":0.025, "9":0.025, "10":0.025, 
               "11":0.025, "12":0.025, "13":0.025, "14":0.025, "15":0.025, "16":0.025, "17":0.025, "18":0.025, "19":0.025, "20":0.025, 
               "21":0.025, "22":0.025, "23":0.025, "24":0.025, "25":0.025, "26":0.025, "27":0.025, "28":0.025, "29":0.025, "30":0.025, 
               "31":0.025, "32":0.025, "33":0.025, "34":0.025, "35":0.025, "36":0.025, "37":0.025, "38":0.025, "39":0.025},
    "parallel": true
}
